# Supplementary material for: Effects of Aqueous Dispersions of C60, C70 and Gd@C82 Fullerenes on Genes Involved in Oxidative Stress and Anti-Inflammatory Pathways
Source: Int J Mol Sci. 2021 Jun 7;22(11):6130. doi: 10.3390/ijms22116130 (PMC8201376; doi:10.3390/ijms22116130)
Supplement: Supplementary file 1 [file ijms-22-06130-s001.zip]

Archive with 1 entries (1 files):
- ijms-1227135-supplementary.pdf
